# Supplementary material for: Insights from the Complete Chloroplast Genome into the Evolution of Sesamum indicum L
Source: PLoS One. 2013 Nov 26;8(11):e80508. doi: 10.1371/journal.pone.0080508 (PMC3841184; doi:10.1371/journal.pone.0080508)
Supplement: Table S1 — Comparisons of the evolutionary rates of 77 genes between the cp genomes of S. indicum L. and 13 other species. All 77 genes were re-annotated using DOGMA; - indicates that no such gene exists in that species, or the gene cannot be estimated using the MA method; * indicates Ka/Ks values larger than 2 which are not credible due to their low Ks values. (XLS) [file pone.0080508.s007.xls]

## Sheet: Sheet1
Table S1: Comparisons of the evolutionary rates of 77 genes between the cp genomes of S. indicum L. and 13 other species
Gene_name	Specie	Length (bp)	Ka	Ks	Ka/Ks
accD	V. vinifera	1428	0.096	0.279	0.343
	M. indica	1467	0.101	0.33	0.305
	G. max	1269	0.137	0.704	0.194
	C. sativus	1446	0.135	0.334	0.403
	R. communis	1467	0.099	0.323	0.306
	A. thaliana	1437	0.169	0.61	0.277
	B. napus	1428	0.17	0.545	0.312
	G. hirsutum	1455	0.124	0.425	0.291
	C. arabica	1467	0.122	0.526	0.231
	O. europaea	1449	0.101	0.344	0.293
	N. tabacum	1458	0.102	0.399	0.257
	H. annuus	1428	0.112	0.338	0.331
	P. ginseng	1443	0.096	0.31	0.309
	S. indicum	1449	0.125	0.347	0.359
atpA	V. vinifera	1521	0.0181506	0.265791	0.0682891
	M. indica	1521	0.0166734	0.36192	0.0460693
	G. max	1521	0.0235664	0.515291	0.0457341
	C. arabica	1521	0.0275222	0.418902	0.0657008
	R. communis	1521	0.0152273	0.385123	0.0395387
	A. thaliana	1521	0.028499	0.563263	0.0505962
	B. napus	1521	0.0321582	0.55884	0.0575445
	G. hirsutum	1521	0.0181344	0.354587	0.0511424
	C. arabica	1521	0.0157459	0.469356	0.0335478
	O. europaea	1521	0.0165214	0.325769	0.0507149
	N. tabacum	1521	0.0157143	0.351649	0.0446874
	H. annuus	1521	0.0213231	0.444129	0.0480112
	P. ginseng	1521	0.0171318	0.324065	0.0528655
	S. indicum	1521	0.018602	0.401091	0.0463784
atpB	V. vinifera	1494	0.00637347	0.184412	0.0345611
	M. indica	1494	0.00832151	0.347559	0.0239427
	G. max	1494	0.0118737	0.482881	0.0245894
	C. arabica	1494	0.0177055	0.412149	0.0429589
	R. communis	1494	0.0132671	0.362354	0.0366138
	A. thaliana	1494	0.0266552	0.439315	0.0606744
	B. napus	1494	0.028871	0.45203	0.0638696
	G. hirsutum	1494	0.0143921	0.373686	0.0385139
	C. arabica	1494	0.0139539	0.432126	0.0322912
	O. europaea	1494	0.0106333	0.302714	0.0351266
	N. tabacum	1494	0.0159479	0.344786	0.0462545
	H. annuus	1494	0.016612	0.393432	0.0422233
	P. ginseng	1494	0.0120665	0.29279	0.0412122
	S. indicum	1494	0.0105597	0.338527	0.0311932
atpE	V. vinifera	399	0.0462315	0.165013	0.280169
	M. indica	399	0.0386707	0.239174	0.161684
	G. max	399	0.0387377	0.450619	0.0859654
	C. arabica	399	0.0747433	0.314652	0.237542
	R. communis	399	0.0449525	0.329224	0.136541
	A. thaliana	396	0.0586046	0.409026	0.143278
	B. napus	396	0.0470903	0.512271	0.0919247
	G. hirsutum	399	0.0317029	0.267777	0.118393
	C. arabica	396	0.0521786	0.452897	0.115211
	O. europaea	399	0.0438129	0.400738	0.10933
	N. tabacum	399	0.068148	0.311703	0.218631
	H. annuus	399	0.0419312	0.321411	0.13046
	P. ginseng	399	0.0621645	0.297461	0.208983
	S. indicum	396	0.0500059	0.357416	0.139909
atpF	V. vinifera	552	0.0450043	0.128758	0.349525
	M. indica	552	0.0533006	0.214704	0.248251
	G. max	552	0.0654975	0.291103	0.224998
	C. arabica	552	0.0514343	0.256133	0.20081
	R. communis	552	0.0546832	0.145659	0.37542
	A. thaliana	552	0.054278	0.477228	0.113736
	B. napus	552	0.0576066	0.542824	0.106124
	G. hirsutum	552	0.0447627	0.166561	0.268747
	C. arabica	552	0.0541084	0.217023	0.249321
	O. europaea	552	0.0323102	0.216354	0.14934
	N. tabacum	552	0.0320506	0.301425	0.10633
	H. annuus	552	0.0537515	0.336129	0.159913
	P. ginseng	552	0.0503559	0.195603	0.25744
	S. indicum	552	0.0308849	0.199149	0.155085
atpH	V. vinifera	243	0.000228154	0.228154	0.001
	M. indica	243	0.000144478	0.144478	0.001
	G. max	243	0.00498692	0.621542	0.00802346
	C. arabica	243	0.00576721	0.266412	0.0216477
	R. communis	243	0.000301143	0.301143	0.001
	A. thaliana	243	0.00523509	0.430872	0.01215
	B. napus	243	0.00506045	0.466548	0.0108466
	G. hirsutum	243	0.000297716	0.297716	0.001
	C. arabica	243	0.000345397	0.345397	0.001
	O. europaea	243	0.000385334	0.385334	0.001
	N. tabacum	243	0.000310789	0.310789	0.001
	H. annuus	243	0.00028491	0.28491	0.001
	P. ginseng	243	0.000258806	0.258806	0.001
	S. indicum	243	0.000369563	0.369563	0.001
atpI	V. vinifera	741	0.0100285	0.253874	0.039502
	M. indica	741	0.0180035	0.298339	0.0603459
	G. max	741	0.0457039	0.505692	0.090379
	C. arabica	741	0.0190884	0.313999	0.0607914
	R. communis	684	0.0187495	0.341884	0.0548416
	A. thaliana	741	0.0261454	0.54515	0.04796
	B. napus	741	0.0254454	0.521491	0.0487936
	G. hirsutum	732	0.0249523	0.340422	0.0732983
	C. arabica	732	0.0224745	0.424954	0.0528868
	O. europaea	741	0.0150745	0.314486	0.0479337
	N. tabacum	741	0.0142028	0.309376	0.0459079
	H. annuus	741	0.0197631	0.314999	0.0627401
	P. ginseng	741	0.0138645	0.27708	0.050038
	S. indicum	741	0.01145	0.360054	0.0318008
ccsA	V. vinifera	963	0.078	0.368	0.212
	M. indica	963	0.1	0.496	0.201
	G. max	957	0.152	0.826	0.184
	C. sativus	963	0.115	0.607	0.189
	R. communis	963	0.114	0.693	0.165
	A. thaliana	957	0.157	0.952	0.165
	B. napus	957	0.158	1.055	0.15
	G. hirsutum	945	0.081	0.408	0.2
	C. arabica	948	0.125	0.664	0.188
	O. europaea	963	0.119	0.485	0.246
	N. tabacum	939	0.116	0.582	0.199
	H. annuus	960	0.125	0.711	0.175
	P. ginseng	960	0.094	0.488	0.192
	S. indicum	963	0.129	0.798	0.162
cemA	V. vinifera	687	0.053	0.214	0.245
	M. indica	687	0.09	0.367	0.246
	G. max	687	0.107	0.493	0.218
	C. sativus	687	0.066	0.335	0.196
	R. communis	681	0.078	0.363	0.216
	A. thaliana	687	0.103	0.521	0.199
	B. napus	687	0.1	0.484	0.207
	G. hirsutum	687	0.047	0.293	0.159
	C. arabica	687	0.081	0.327	0.248
	O. europaea	687	0.066	0.366	0.179
	N. tabacum	687	0.082	0.437	0.188
	H. annuus	687	0.073	0.363	0.202
	P. ginseng	687	0.061	0.288	0.212
	S. indicum	687	0.066	0.418	0.157
clpP	V. vinifera	585	0.079	0.134	0.591
	M. indica	585	0.035	0.206	0.171
	G. max	585	0.049	0.515	0.096
	C. sativus	582	0.095	0.241	0.393
	R. communis	582	0.065	0.301	0.216
	A. thaliana	585	0.063	0.27	0.233
	B. napus	585	0.06	0.279	0.216
	G. hirsutum	585	0.029	0.137	0.21
	C. arabica	585	0.026	0.263	0.1
	O. europaea	585	0.024	0.222	0.108
	N. tabacum	585	0.023	0.22	0.107
	H. annuus	585	0.049	0.248	0.196
	P. ginseng	585	0.045	0.231	0.193
	S. indicum	585	0.044	0.271	0.164
matK	V. vinifera	1506	0.105	0.355	0.295
	M. indica	1512	0.163	0.349	0.467
	G. max	1500	0.232	0.71	0.327
	C. sativus	1512	0.174	0.384	0.454
	R. communis	1512	0.155	0.449	0.344
	A. thaliana	1506	0.222	0.678	0.327
	B. napus	1500	0.217	0.808	0.268
	G. hirsutum	1503	0.158	0.407	0.389
	C. arabica	1512	0.167	0.473	0.352
	O. europaea	1512	0.121	0.344	0.35
	N. tabacum	1521	0.154	0.41	0.374
	H. annuus	1494	0.159	0.466	0.342
	P. ginseng	1503	0.138	0.312	0.442
	S. indicum	1512	0.151	0.393	0.384
ndhA	V. vinifera	1089	0.041	0.267	0.155
	M. indica	1077	0.061	0.469	0.13
	G. max	1089	0.0854572	0.633962	0.134799
	C. sativus	1089	0.051	0.566	0.091
	R. communis	1089	0.054	0.443	0.121
	A. thaliana	1080	0.06	0.5	0.119
	B. napus	1080	0.057	0.522	0.11
	G. hirsutum	1077	0.056	0.409	0.137
	C. arabica	1089	0.044	0.547	0.081
	O. europaea	1080	0.043	0.372	0.115
	N. tabacum	1089	0.053	0.497	0.106
	H. annuus	1089	0.033665	0.471081	0.0714633
	P. ginseng	1089	0.04	0.366	0.11
	S. indicum	1089	0.042	0.451	0.093
ndhB	V. vinifera	1530	0.006	0.024	0.245
	M. indica	1530	0.007	0.052	0.13
	G. max	1530	0.015	0.074	0.206
	C. sativus	1530	0.007	0.053	0.125
	R. communis	1530	0.011	0.045	0.24
	A. thaliana	1530	0.015	0.052	0.283
	B. napus	1530	0.013	0.057	0.233
	G. hirsutum	1530	0.006	0.036	0.179
	C. arabica	1530	0.011	0.053	0.215
	O. europaea	1530	0.01	0.031	0.311
	N. tabacum	1530	0.008	0.055	0.152
	H. annuus	1530	0.01	0.048	0.216
	P. ginseng	1530	0.009	0.025	0.376
	S. indicum	1530	0.01	0.027	0.382
ndhC	V. vinifera	360	0.017	0.17	0.099
	M. indica	360	0.031	0.248	0.124
	G. max	360	0.03	0.359	0.083
	C. sativus	360	0.029	0.312	0.094
	R. communis	360	0.022	0.279	0.079
	A. thaliana	360	0.045	0.477	0.094
	B. napus	360	0.043	0.687	0.063
	G. hirsutum	360	0.019	0.167	0.112
	C. arabica	360	0.042	0.353	0.118
	O. europaea	360	0.034	0.305	0.113
	N. tabacum	360	0.048	0.308	0.155
	H. annuus	360	0.042	0.335	0.126
	P. ginseng	360	0.029	0.271	0.107
	S. indicum	360	0.031	0.324	0.096
ndhD	V. vinifera	1500	0.034	0.31	0.108
	M. indica	1497	0.064	0.425	0.15
	G. max	1488	0.094	0.495	0.189
	C. sativus	1500	0.058	0.433	0.134
	R. communis	1500	0.075	0.454	0.164
	A. thaliana	1500	0.071	0.715	0.099
	B. napus	1500	0.059	0.785	0.076
	G. hirsutum	1500	0.039	0.439	0.09
	C. arabica	1494	0.051	0.5	0.102
	O. europaea	1500	0.048	0.366	0.13
	N. tabacum	1500	0.045	0.434	0.104
	H. annuus	1500	0.045	0.533	0.085
	P. ginseng	1500	0.037	0.327	0.115
	S. indicum	1500	0.059	0.382	0.154
ndhE	V. vinifera	300	0.021	0.249	0.084
	M. indica	300	0.019	0.374	0.051
	G. max	300	0.028	0.656	0.042
	C. sativus	300	0.035	0.4	0.088
	R. communis	300	0.026	0.307	0.086
	A. thaliana	300	0.059	0.715	0.083
	B. napus	300	0.063	0.661	0.095
	G. hirsutum	300	0.032	0.55	0.059
	C. arabica	300	0.026	0.474	0.055
	O. europaea	300	0.021	0.659	0.032
	N. tabacum	300	0.023	0.432	0.052
	H. annuus	300	0.036	0.764	0.047
	P. ginseng	300	0.036	0.429	0.085
	S. indicum	300	0.031	0.554	0.055
ndhF	V. vinifera	2229	0.087	0.423	0.205
	M. indica	2214	0.115	0.703	0.163
	G. max	2232	0.141	0.817	0.173
	C. sativus	2232	0.121	0.683	0.177
	R. communis	2223	0.099	0.592	0.168
	A. thaliana	2232	0.121	0.775	0.156
	B. napus	2232	0.123	0.832	0.148
	G. hirsutum	2202	0.1	0.771	0.13
	C. arabica	2214	0.104473	0.914602	0.114228
	O. europaea	2202	0.086	0.526	0.163
	N. tabacum	2220	0.101	0.639	0.157
	H. annuus	2223	0.107	0.815	0.131
	P. ginseng	2217	0.091	0.576	0.157
	S. indicum	2229	0.093	0.602	0.154
ndhG	V. vinifera	528	0.025	0.307	0.082
	M. indica	528	0.058	0.453	0.128
	G. max	528	0.06	0.885	0.067
	C. sativus	528	0.08	0.481	0.166
	R. communis	528	0.046	0.421	0.109
	A. thaliana	528	0.075	0.449	0.168
	B. napus	528	0.069	0.426	0.161
	G. hirsutum	528	0.038	0.531	0.071
	C. arabica	528	0.059	0.397	0.148
	O. europaea	528	0.045	0.297	0.152
	N. tabacum	528	0.046	0.355	0.13
	H. annuus	528	0.048	0.34	0.14
	P. ginseng	528	0.032	0.383	0.083
	S. indicum	528	0.042	0.409	0.103
ndhH	V. vinifera	1179	0.022	0.352	0.063
	M. indica	1179	0.035	0.581	0.059
	G. max	1179	0.048	0.989	0.049
	C. sativus	1179	0.032	0.532	0.06
	R. communis	1173	0.028	0.528	0.053
	A. thaliana	1179	0.041	0.787	0.052
	B. napus	1179	0.04	0.816	0.05
	G. hirsutum	1179	0.035	0.529	0.066
	C. arabica	1179	0.022	0.618	0.036
	O. europaea	1179	0.018	0.509	0.035
	N. tabacum	1179	0.026	0.639	0.041
	H. annuus	1179	0.022	0.546	0.04
	P. ginseng	1179	0.03	0.553	0.054
	S. indicum	1179	0.021	0.585	0.035
ndhI	V. vinifera	489	0.023	0.239	0.098
	M. indica	501	0.043	0.453	0.095
	G. max	483	0.042	0.687	0.062
	C. sativus	480	0.029	0.428	0.068
	R. communis	498	0.035	0.517	0.067
	A. thaliana	516	0.065	0.666	0.097
	B. napus	501	0.039	0.739	0.052
	G. hirsutum	495	0.033	0.325	0.102
	C. arabica	498	0.055	0.424	0.13
	O. europaea	498	0.048	0.323	0.149
	N. tabacum	501	0.041	0.404	0.102
	H. annuus	495	0.035	0.345	0.101
	P. ginseng	498	0.047	0.326	0.143
	S. indicum	498	0.05	0.32	0.157
ndhJ	V. vinifera	474	0.014	0.2	0.073
	M. indica	474	0.025	0.259	0.095
	G. max	474	0.043	0.438	0.098
	C. sativus	474	0.038	0.243	0.158
	R. communis	474	0.035	0.463	0.076
	A. thaliana	474	0.061	0.515	0.118
	B. napus	474	0.06	0.451	0.134
	G. hirsutum	474	0.029	0.233	0.125
	C. arabica	474	0.025	0.265	0.095
	O. europaea	474	0.027	0.157	0.174
	N. tabacum	474	0.024	0.268	0.09
	H. annuus	474	0.039	0.258	0.151
	P. ginseng	474	0.034	0.235	0.145
	S. indicum	474	0.026	0.204	0.127
ndhK	V. vinifera	849	0.029	0.225	0.131
	M. indica	843	0.043	0.339	0.128
	G. max	801	0.076	0.497	0.154
	C. sativus	840	0.048	0.33	0.147
	R. communis	855	0.065	0.287	0.226
	A. thaliana	855	0.083	0.455	0.183
	B. napus	852	0.085	0.489	0.173
	G. hirsutum	855	0.063	0.383	0.165
	C. arabica	855	0.051	0.384	0.133
	O. europaea	855	0.05	0.346	0.146
	N. tabacum	852	0.056	0.286	0.195
	H. annuus	855	0.056	0.276	0.204
	P. ginseng	846	0.04	0.291	0.137
	S. indicum	849	0.044	0.37	0.119
petA	V. vinifera	960	0.022	0.275	0.078
	M. indica	960	0.04	0.298	0.133
	G. max	960	0.049	0.498	0.098
	C. sativus	960	0.033	0.398	0.083
	R. communis	960	0.035	0.38	0.091
	A. thaliana	960	0.044	0.547	0.081
	B. napus	960	0.045	0.501	0.089
	G. hirsutum	960	0.04	0.481	0.084
	C. arabica	957	0.032	0.356	0.089
	O. europaea	960	0.028	0.281	0.101
	N. tabacum	960	0.032	0.34	0.095
	H. annuus	960	0.031	0.45	0.069
	P. ginseng	960	0.028	0.318	0.089
	S. indicum	960	0.033	0.333	0.099
petB	V. vinifera	651	0.002	0.217	0.009
	M. indica	645	0.008	0.242	0.033
	G. max	645	0.011	0.526	0.02
	C. sativus	651	0	0.307	0.001
	R. communis	651	0.002	0.318	0.007
	A. thaliana	645	0.007	0.426	0.017
	B. napus	645	0.008	0.473	0.016
	G. hirsutum	651	0.005	0.407	0.011
	C. arabica	651	0	0.376	0.001
	O. europaea	651	0.002	0.347	0.005
	N. tabacum	645	0.007	0.318	0.021
	H. annuus	645	0.006	0.364	0.017
	P. ginseng	651	0.002	0.357	0.006
	S. indicum	651	0	0.297	0.001
petD	V. vinifera	540	0.01	0.299	0.035
	M. indica	519	0.008	0.316	0.025
	G. max	543	0.026	0.458	0.056
	C. sativus	540	0.012	0.407	0.03
	R. communis	540	0.013	0.411	0.031
	A. thaliana	540	0.02	0.559	0.037
	B. napus	522	0.011	0.512	0.021
	G. hirsutum	537	0.013	0.473	0.027
	C. arabica	522	0.005	0.379	0.013
	O. europaea	540	0.013	0.298	0.043
	N. tabacum	522	0.01	0.402	0.026
	H. annuus	540	0.012	0.349	0.035
	P. ginseng	540	0.018	0.299	0.06
	S. indicum	540	0.013	0.252	0.051
petG	V. vinifera	111	0.013	0.118	0.109
	M. indica	111	0.013	0.222	0.059
	G. max	111	0.012	0.284	0.042
	C. sativus	111	0.014	0.376	0.036
	R. communis	111	0.029	0.2	0.146
	A. thaliana	111	0.027	0.218	0.124
	B. napus	111	0.043	0.205	0.209
	G. hirsutum	111	0.014	0.154	0.089
	C. arabica	111	0.015	0.094	0.158
	O. europaea	111	0.015	0.094	0.158
	N. tabacum	111	0.015	0.131	0.115
	H. annuus	111	0.016	0.17	0.093
	P. ginseng	111	0.015	0.094	0.158
	S. indicum	111	0.015	0.094	0.158
petL	V. vinifera	93	0.026	0.218	0.121
	M. indica	93	0.044	0.164	0.27
	G. max	93	0.081	0.383	0.21
	C. sativus	93	0.043	0.193	0.226
	R. communis	93	0.028	0.099	0.28
	A. thaliana	93	0.012	0.283	0.042
	B. napus	93	0.011	0.192	0.059
	G. hirsutum	93	0	0.242	0.001
	C. arabica	93	0.023	0.319	0.073
	O. europaea	93	0.012	0.218	0.053
	N. tabacum	93	0.013	0.148	0.085
	H. annuus	93	0.044	0.157	0.282
	P. ginseng	93	0.014	0.226	0.06
	S. indicum	93	0.025	0.161	0.156
petN	V. vinifera	87	-	-	-
	M. indica	87	4.34e-05	0.0434125	0.001
	G. max	87	0.0140198	0.229616	0.0610576
	C. arabica	87	0.0152433	0.0479643	0.317805
	R. communis	87	0.000180204	0.180204	0.001
	A. thaliana	87	0.000361865	0.361865	0.001
	B. napus	87	0.0168941	0.37765	0.0447347
	G. hirsutum	87	0.000175886	0.175886	0.001
	C. arabica	87	0.0170696	0.166024	0.102814
	O. europaea	87	0.000165623	0.165623	0.001
	N. tabacum	87	0.000205619	0.205619	0.001
	H. annuus	87	0.000106869	0.106869	0.001
	P. ginseng	87	0.000106869	0.106869	0.001
	S. indicum	87	0.000156535	0.156535	0.001
psaA	V. vinifera	2250	0.01	0.187	0.052
	M. indica	2250	0.012	0.207	0.057
	G. max	2250	0.017	0.36	0.048
	C. sativus	2250	0.016	0.274	0.057
	R. communis	2250	0.013	0.261	0.05
	A. thaliana	2250	0.014	0.3	0.046
	B. napus	2250	0.013	0.319	0.042
	G. hirsutum	2250	0.012	0.241	0.049
	C. arabica	2250	0.009	0.253	0.035
	O. europaea	2250	0.008	0.24	0.033
	N. tabacum	2250	0.008	0.249	0.03
	H. annuus	2250	0.01	0.253	0.04
	P. ginseng	2250	0.008	0.21	0.039
	S. indicum	2250	0.009	0.233	0.037
psaB	V. vinifera	2202	0.007	0.205	0.032
	M. indica	2202	0.011	0.288	0.039
	G. max	2202	0.012	0.377	0.033
	C. sativus	2202	0.011	0.312	0.035
	R. communis	2202	0.012	0.251	0.046
	A. thaliana	2202	0.013	0.337	0.037
	B. napus	2202	0.014	0.314	0.043
	G. hirsutum	2202	0.011	0.271	0.041
	C. arabica	2202	0.009	0.334	0.028
	O. europaea	2202	0.007	0.263	0.026
	N. tabacum	2202	0.007	0.267	0.026
	H. annuus	2202	0.012	0.286	0.041
	P. ginseng	2202	0.008	0.243	0.031
	S. indicum	2202	0.007	0.278	0.024
psaC	V. vinifera	243	0	0.268	0.001
	M. indica	243	0	0.487	0.001
	G. max	243	0.001	0.944	0.001
	C. sativus	243	0.005	0.446	0.011
	R. communis	243	0.005	0.332	0.015
	A. thaliana	243	0.001	0.564	0.001
	B. napus	243	0.001	0.672	0.001
	G. hirsutum	243	0	0.408	0.001
	C. arabica	243	0.001	0.577	0.001
	O. europaea	243	0	0.428	0.001
	N. tabacum	243	0.001	0.512	0.001
	H. annuus	243	0.005	0.383	0.013
	P. ginseng	243	0.009	0.494	0.018
	S. indicum	243	0.001	0.514	0.001
psaI	V. vinifera	105	0.227	0.164	1.383
	M. indica	108	0.359	0.135	2.664
	G. max	93	0.249	0.51	0.489
	C. sativus	108	0.306	0.088	3.483
	R. communis	108	0.313	0.295	1.063
	A. thaliana	108	0.285	0.343	0.832
	B. napus	108	0.302	0.265	1.137
	G. hirsutum	108	0.359	0.151	2.377
	C. arabica	105	0.293	0.146	2.013
	O. europaea	105	0.29	0.185	1.568
	N. tabacum	105	0.224	0.487	0.46
	H. annuus	105	0.219	0.251	0.87
	P. ginseng	105	0.329	0.271	1.214
	S. indicum	105	0.265	0.146	1.818
psaJ	V. vinifera	126	0.0682542	0.199586	0.341979
	M. indica	126	0.0696231	0.251275	0.277079
	G. max	126	0.0337216	0.330461	0.102044
	C. arabica	135	0.958177	1.10834	0.864513
	R. communis	126	0.0432214	0.380117	0.113706
	A. thaliana	126	0.0318935	0.659514	0.0483592
	B. napus	126	0.0428638	0.669436	0.0640297
	G. hirsutum	126	0.0214699	0.367506	0.0584206
	C. arabica	126	0.0115822	0.365276	0.031708
	O. europaea	126	0.0110023	0.303576	0.0362423
	N. tabacum	126	0.0108838	0.283714	0.038362
	H. annuus	126	0.0118696	0.465663	0.0254896
	P. ginseng	126	0.0225827	0.260445	0.0867082
	S. indicum	126	0.0104826	0.281608	0.0372239
psbA	V. vinifera	1059	0.00533904	0.144649	0.0369104
	M. indica	1059	0.00425491	0.217704	0.0195445
	G. max	1059	0.00458933	0.400113	0.0114701
	C. arabica	1059	0.00274221	0.202878	0.0135165
	R. communis	1059	0.00024949	0.24949	0.001
	A. thaliana	1059	0.000355558	0.355558	0.001
	B. napus	1059	0.00134852	0.302242	0.00446173
	G. hirsutum	1059	0.00142601	0.19535	0.00729974
	C. arabica	1059	0.00803148	0.230583	0.0348312
	O. europaea	1059	0.00517068	0.174462	0.0296379
	N. tabacum	1059	0.00134466	0.195848	0.00686584
	H. annuus	1059	0.00130071	0.188346	0.00690593
	P. ginseng	1059	0.0012855	0.181744	0.00707316
	S. indicum	1056	0.00128152	0.172018	0.00744994
psbC	V. vinifera	1458	0.003	0.128	0.02
	M. indica	1458	0.007	0.19	0.036
	G. max	1458	0.005	0.332	0.016
	C. sativus	1458	0.004	0.251	0.014
	R. communis	1458	0.003	0.27	0.013
	A. thaliana	1458	0.006	0.323	0.02
	B. napus	1458	0.008	0.308	0.026
	G. hirsutum	1458	0.002	0.245	0.007
	C. arabica	1458	0.009	0.29	0.032
	O. europaea	1458	0.01	0.217	0.045
	N. tabacum	1458	0.006	0.227	0.025
	H. annuus	1458	0.005	0.279	0.019
	P. ginseng	1458	0.004	0.211	0.017
	S. indicum	1458	0.007	0.234	0.029
psbD	V. vinifera	1059	0.003	0.114	0.025
	M. indica	1059	0.002	0.174	0.014
	G. max	1059	0.004	0.319	0.013
	C. sativus	1059	0.004	0.241	0.018
	R. communis	1059	0.004	0.172	0.025
	A. thaliana	1059	0.006	0.254	0.025
	B. napus	1059	0.007	0.256	0.026
	G. hirsutum	1059	0.003	0.188	0.015
	C. arabica	1059	0.001	0.23	0.006
	O. europaea	1059	0.003	0.178	0.015
	N. tabacum	1059	0.004	0.201	0.018
	H. annuus	1059	0.004	0.192	0.022
	P. ginseng	1059	0.011	0.126	0.083
	S. indicum	1059	0.003	0.181	0.019
psbE	V. vinifera	249	0.005	0.067	0.08
	M. indica	249	0.005	0.162	0.03
	G. max	249	0.011	0.29	0.038
	C. sativus	249	0.01	0.166	0.063
	R. communis	249	0.01	0.368	0.029
	A. thaliana	249	0.005	0.193	0.026
	B. napus	249	0.01	0.211	0.048
	G. hirsutum	249	0.011	0.129	0.084
	C. arabica	249	0.005	0.285	0.019
	O. europaea	249	0.005	0.2	0.027
	N. tabacum	249	0.005	0.121	0.042
	H. annuus	249	0.015	0.134	0.112
	P. ginseng	249	0.016	0.104	0.152
	S. indicum	249	0.005	0.187	0.027
psbF	V. vinifera	117	0	0.031	0.001
	M. indica	117	0	0.13	0.001
	G. max	117	0	0.315	0.001
	C. sativus	117	0.025	0.502	0.05
	R. communis	117	0.026	0.067	0.388
	A. thaliana	117	0	0.202	0.001
	B. napus	117	0	0.202	0.001
	G. hirsutum	117	0	0.031	0.001
	C. arabica	117	0.012	0.33	0.038
	O. europaea	117	0.012	0.18	0.069
	N. tabacum	117	0.013	0.23	0.055
	H. annuus	117	0	0.089	0.001
	P. ginseng	117	0	0.056	0.001
	S. indicum	117	0.013	0.223	0.057
psbH	V. vinifera	219	0.071	0.19	0.371
	M. indica	219	0.056	0.148	0.379
	G. max	219	0.047	0.353	0.134
	C. sativus	219	0.086	0.264	0.323
	R. communis	219	0.031	0.108	0.288
	A. thaliana	219	0.066	0.244	0.272
	B. napus	219	0.06	0.308	0.196
	G. hirsutum	219	0.037	0.142	0.259
	C. arabica	219	0.069	0.238	0.289
	O. europaea	219	0.063	0.236	0.268
	N. tabacum	219	0.056	0.341	0.163
	H. annuus	219	0.07	0.395	0.178
	P. ginseng	219	0.08	0.19	0.421
	S. indicum	219	0.07	0.279	0.251
psbI	V. vinifera	132	0.12	0.239	0.504
	M. indica	132	0.108	0.497	0.218
	G. max	123	0.076	0.615	0.124
	C. sativus	132	0.122	0.697	0.176
	R. communis	132	0.108	0.368	0.294
	A. thaliana	126	0.102	0.716	0.143
	B. napus	129	0.113	0.845	0.134
	G. hirsutum	132	0.121	0.356	0.341
	C. arabica	132	0.124	0.338	0.367
	O. europaea	132	0.116	0.352	0.328
	N. tabacum	132	0.118	0.243	0.483
	H. annuus	132	0.13	0.332	0.393
	P. ginseng	132	0.113	0.408	0.277
	S. indicum	132	0.116	0.546	0.212
psbJ	V. vinifera	120	0.012	0.109	0.111
	M. indica	120	0.045	0.255	0.178
	G. max	120	0.038	0.185	0.203
	C. sativus	120	0.033	0.292	0.112
	R. communis	120	0.04	0.184	0.219
	A. thaliana	120	0.045	0.226	0.197
	B. napus	120	0.045	0.226	0.197
	G. hirsutum	120	0.025	0.197	0.127
	C. arabica	120	0.067	0.096	0.701
	O. europaea	120	0.038	0.147	0.262
	N. tabacum	120	0.05	0.151	0.33
	H. annuus	120	0.082	0.136	0.604
	P. ginseng	120	0.05	0.239	0.209
	S. indicum	120	0.037	0.151	0.242
psbK	V. vinifera	177	0.066	0.224	0.295
	M. indica	177	0.047	0.313	0.15
	G. max	177	0.095	0.735	0.129
	C. sativus	177	0.087	0.431	0.202
	R. communis	177	0.05	1.015	0.049
	A. thaliana	177	0.114	0.505	0.226
	B. napus	177	0.102	0.563	0.182
	G. hirsutum	177	0.07	0.309	0.227
	C. arabica	177	0.076	0.569	0.134
	O. europaea	177	0.052	0.175	0.295
	N. tabacum	177	0.099	0.246	0.401
	H. annuus	177	0.076	0.263	0.289
	P. ginseng	177	0.072	0.16	0.45
	S. indicum	177	0.075	0.289	0.259
psbL	V. vinifera	114	0	0.151	0.001
	M. indica	114	0	0.033	0.001
	G. max	114	0	0.198	0.001
	C. sativus	114	0.018	0.144	0.124
	R. communis	114	0.017	0.1	0.172
	A. thaliana	114	0.031	0.172	0.178
	B. napus	114	0.011	0.144	0.079
	G. hirsutum	114	0.016	0.063	0.262
	C. arabica	114	0.011	0.114	0.096
	O. europaea	114	0.016	0.063	0.262
	N. tabacum	114	0	0.071	0.001
	H. annuus	114	0	0.203	0.001
	P. ginseng	114	0.018	0.098	0.178
	S. indicum	114	0.016	0.063	0.262
psbM	V. vinifera	102	0.012	0.13	0.096
	M. indica	102	0.024	0.249	0.097
	G. max	102	0.012	0.625	0.019
	C. sativus	102	0.027	0.213	0.126
	R. communis	102	0.012	0.614	0.02
	A. thaliana	102	0.001	0.804	0.001
	B. napus	102	0.025	4.376	0.006
	G. hirsutum	102	0.014	0.434	0.033
	C. arabica	102	0.014	0.425	0.032
	O. europaea	102	0	0.405	0.001
	N. tabacum	102	0.001	0.627	0.001
	H. annuus	102	0	0.334	0.001
	P. ginseng	99	0.013	0.314	0.041
	S. indicum	102	0.001	0.676	0.001
psbN	V. vinifera	129	0.013	0.05	0.261
	M. indica	129	0.023	0.244	0.094
	G. max	129	0.038	0.33	0.116
	C. sativus	129	0.013	0.118	0.109
	R. communis	129	0.026	0.082	0.311
	A. thaliana	129	0.026	0.223	0.117
	B. napus	129	0.026	0.264	0.099
	G. hirsutum	129	0.013	0.117	0.111
	C. arabica	129	0.025	0.225	0.11
	O. europaea	129	0.024	0.116	0.205
	N. tabacum	129	0.025	0.119	0.214
	H. annuus	129	0.026	0.082	0.312
	P. ginseng	129	0.026	0.114	0.231
	S. indicum	129	0.026	0.12	0.215
psbT	V. vinifera	114	0.014	0.035	0.395
	M. indica	114	0.013	0.362	0.036
	G. max	108	0.013	0.349	0.037
	C. sativus	105	0.1	0.238	0.418
	R. communis	114	0.034	0.9	0.038
	A. thaliana	99	0.033	1.072	0.031
	B. napus	99	0.043	0.428	0.102
	G. hirsutum	114	0.038	0.157	0.24
	C. arabica	114	0.013	0.118	0.109
	O. europaea	114	0	0.033	0.001
	N. tabacum	108	0	0.034	0.001
	H. annuus	111	0.037	0.203	0.183
	P. ginseng	108	0.012	0.119	0.102
	S. indicum	114	0.014	0.066	0.208
rbcL	V. vinifera	1425	0.013	0.201	0.067
	M. indica	1425	0.017	0.304	0.056
	G. max	1425	0.014	0.364	0.038
	C. sativus	1425	0.014	0.325	0.042
	R. communis	1425	0.009	0.276	0.034
	A. thaliana	1425	0.027	0.35	0.078
	B. napus	1425	0.03	0.364	0.081
	G. hirsutum	1425	0.025	0.303	0.084
	C. arabica	1425	0.023	0.314	0.072
	O. europaea	1425	0.02	0.246	0.082
	N. tabacum	1425	0.024	0.307	0.08
	H. annuus	1425	0.024	0.324	0.074
	P. ginseng	1425	0.02	0.19	0.105
	S. indicum	1425	0.029	0.274	0.106
rpl14	V. vinifera	366	0.023	0.249	0.091
	M. indica	366	0.033	0.794	0.042
	G. max	366	0.056	0.507	0.111
	C. sativus	366	0.026	0.584	0.044
	R. communis	366	0.026	0.601	0.043
	A. thaliana	366	0.025	0.328	0.078
	B. napus	366	0.04	0.421	0.095
	G. hirsutum	366	0.019	0.252	0.077
	C. arabica	366	0.011	0.58	0.019
	O. europaea	366	0.021	0.438	0.047
	N. tabacum	366	0.014	0.419	0.034
	H. annuus	366	0.013	0.335	0.04
	P. ginseng	366	0.015	0.34	0.044
	S. indicum	366	0.021	0.429	0.048
rpl16	V. vinifera	396	0.041	0.242	0.17
	M. indica	396	0.053	0.584	0.091
	G. max	396	0.061	0.785	0.077
	C. sativus	396	0.057	0.362	0.157
	R. communis	396	0.056	0.491	0.115
	A. thaliana	396	0.06	0.608	0.098
	B. napus	396	0.068	0.678	0.1
	G. hirsutum	396	0.051	0.422	0.12
	C. arabica	396	0.066	0.351	0.186
	O. europaea	396	0.05	0.598	0.084
	N. tabacum	396	0.056	0.38	0.148
	H. annuus	396	0.057	0.338	0.167
	P. ginseng	396	0.047	0.325	0.144
	S. indicum	396	0.054	0.521	0.103
rpl2	V. vinifera	819	0.02	0.063	0.316
	M. indica	819	0.03	0.068	0.443
	G. max	819	0.026	0.157	0.163
	C. sativus	819	0.022	0.088	0.248
	R. communis	819	0.031	0.09	0.342
	A. thaliana	819	0.035	0.125	0.279
	B. napus	819	0.032	0.116	0.273
	G. hirsutum	819	0.025	0.08	0.314
	C. arabica	819	0.025	0.078	0.325
	O. europaea	819	0.03	0.046	0.659
	N. tabacum	819	0.025	0.047	0.526
	H. annuus	819	0.03	0.084	0.361
	P. ginseng	819	0.025	0.059	0.417
	S. indicum	819	0.032	0.061	0.527
rpl20	V. vinifera	381	0.063	0.221	0.283
	M. indica	351	0.055	0.241	0.229
	G. max	348	0.128	0.467	0.274
	C. sativus	351	0.065	0.328	0.198
	R. communis	375	0.068	0.286	0.239
	A. thaliana	351	0.118	0.52	0.227
	B. napus	351	0.105	0.393	0.268
	G. hirsutum	381	0.081	0.269	0.3
	C. arabica	381	0.09	0.298	0.303
	O. europaea	381	0.051	0.231	0.222
	N. tabacum	381	0.056	0.236	0.237
	H. annuus	372	0.064	0.231	0.276
	P. ginseng	381	0.051	0.213	0.242
	S. indicum	381	0.081	0.307	0.264
rpl22	V. vinifera	468	0.198	0.358	0.553
	M. indica	459	0.181	0.871	0.208
	G. max
	C. sativus	465	0.166	0.512	0.325
	R. communis	474	0.154	0.695	0.222
	A. thaliana	468	0.153	1.082	0.141
	B. napus	468	0.157	1.055	0.149
	G. hirsutum	456	0.189	0.534	0.355
	C. arabica	456	0.138	0.717	0.193
	O. europaea	456	0.157	0.505	0.311
	N. tabacum	456	0.156	0.485	0.322
	H. annuus	447	0.159	0.375	0.423
	P. ginseng	456	0.171	0.395	0.432
	S. indicum	447	0.205	0.562	0.365
rpl23	V. vinifera	279	0.009	0	50
	M. indica	279	0.051	0.001	50
	G. max	279	0.045	0.108	0.414
	C. sativus	279	0.009	0	50
	R. communis	279	0.018	0.036	0.516
	A. thaliana	279	0.028	0.02	1.409
	B. napus	279	0.028	0.02	1.409
	G. hirsutum	279	0.027	0.039	0.699
	C. arabica	279	0.014	0.034	0.414
	O. europaea	279	0.009	0.038	0.232
	N. tabacum	279	0.014	0.018	0.787
	H. annuus	279	0.027	0.1	0.271
	P. ginseng	279	0.018	0.019	0.988
	S. indicum	279	0.014	0.019	0.713
rpl32	V. vinifera	156	0.096	0.507	0.19
	M. indica	156	0.133	1.374	0.097
	G. max	150	0.204	2.356	0.087
	C. sativus	141	0.082	2.277	0.036
	R. communis	156	0.076	0.966	0.079
	A. thaliana	156	0.09	1.286	0.07
	B. napus	156	0.084	1.009	0.083
	G. hirsutum	156	0.059	1.437	0.041
	C. arabica	150	0.078	0.756	0.104
	O. europaea	150	0.091	0.426	0.215
	N. tabacum	156	0.088	0.65	0.136
	H. annuus	153	0.08	0.446	0.179
	P. ginseng	156	0.062	0.598	0.104
	S. indicum	156	0.087	0.296	0.296
rpl33	V. vinifera	198	0.112	0.322	0.346
	M. indica	198	0.088	0.305	0.289
	G. max	198	0.126	0.549	0.229
	C. sativus	198	0.088	0.207	0.423
	R. communis	198	0.063	0.475	0.132
	A. thaliana	198	0.076	0.696	0.109
	B. napus	198	0.073	0.881	0.083
	G. hirsutum	198	0.074	0.422	0.175
	C. arabica	198	0.079	0.402	0.196
	O. europaea	198	0.079	0.501	0.158
	N. tabacum	198	0.081	0.4	0.202
	H. annuus	198	0.088	0.402	0.218
	P. ginseng	198	0.06	0.329	0.183
	S. indicum	198	0.121	0.319	0.378
rpl36	V. vinifera	111	0.017	0.096	0.182
	M. indica	111	0	0.356	0.001
	G. max	111	0.002	1.727	0.001
	C. sativus	111	0.043	0.348	0.123
	R. communis	111	0.014	0.452	0.031
	A. thaliana	111	0	0.377	0.001
	B. napus	111	0	0.492	0.001
	G. hirsutum	111	0.01	0.336	0.031
	C. arabica	111	0.015	0.618	0.025
	O. europaea	111	0	0.396	0.001
	N. tabacum	111	0	0.311	0.001
	H. annuus	111	0.001	0.633	0.001
	P. ginseng	111	0.001	0.775	0.001
	S. indicum	111	0.001	0.53	0.001
rpoA	V. vinifera	1002	0.063	0.255	0.248
	M. indica	975	0.07	0.465	0.151
	G. max	984	0.081	0.508	0.16
	C. sativus	1008	0.091	0.415	0.22
	R. communis	975	0.086	0.479	0.179
	A. thaliana	981	0.099	0.455	0.218
	B. napus	981	0.099	0.417	0.238
	G. hirsutum	1002	0.066	0.539	0.122
	C. arabica	1002	0.099	0.452	0.22
	O. europaea	1011	0.085	0.442	0.191
	N. tabacum	1011	0.086	0.504	0.17
	H. annuus	1005	0.088	0.429	0.205
	P. ginseng	1002	0.069	0.327	0.211
	S. indicum	1008	0.084	0.458	0.184
rpoB	V. vinifera	3210	0.022	0.194	0.113
	M. indica	3207	0.033	0.273	0.12
	G. max	3210	0.051	0.456	0.111
	C. sativus	3210	0.038	0.295	0.127
	R. communis	3210	0.035	0.3	0.117
	A. thaliana	3210	0.041	0.479	0.086
	B. napus	3210	0.049	0.503	0.097
	G. hirsutum	3210	0.032	0.317	0.102
	C. arabica	3198	0.036	0.359	0.099
	O. europaea	3210	0.026	0.252	0.104
	N. tabacum	3210	0.032	0.319	0.099
	H. annuus	3183	0.064	0.346	0.184
	P. ginseng	3213	0.031	0.233	0.131
	S. indicum	3210	0.031	0.301	0.104
rpoC1	V. vinifera	2061	0.025	0.209	0.118
	M. indica	2052	0.032	0.259	0.124
	G. max	2061	0.051	0.469	0.108
	C. sativus	2055	0.03	0.327	0.092
	R. communis	2046	0.032	0.289	0.109
	A. thaliana	2055	0.031	0.425	0.074
	B. napus	2055	0.035	0.44	0.08
	G. hirsutum	2046	0.032	0.33	0.096
	C. arabica	2055	0.036	0.387	0.093
	O. europaea	2055	0.031	0.275	0.112
	N. tabacum	2055	0.034	0.33	0.102
	H. annuus	2028	0.07	0.343	0.204
	P. ginseng	2055	0.027	0.306	0.087
	S. indicum	2055	0.031	0.272	0.113
rpoC2	V. vinifera	4122	0.057	0.254	0.226
	M. indica	4116	0.085	0.337	0.252
	G. max	4014	0.115	0.596	0.192
	C. sativus	4122	0.082	0.377	0.217
	R. communis	4125	0.081	0.333	0.244
	A. thaliana	4086	0.103	0.486	0.213
	B. napus	4089	0.104	0.51	0.204
	G. hirsutum	4119	0.081	0.313	0.259
	C. arabica	4113	0.08	0.384	0.208
	O. europaea	4122	0.067	0.327	0.205
	N. tabacum	4122	0.07	0.382	0.183
	H. annuus	4083	0.101	0.355	0.284
	P. ginseng	4131	0.0694102	0.258365	0.268652
	S. indicum	4113	0.068	0.36	0.19
rps11	V. vinifera	414	0.013	0.228	0.056
	M. indica	414	0.038	0.368	0.102
	G. max	414	0.063	0.488	0.128
	C. sativus	414	0.035	0.538	0.066
	R. communis	414	0.029	0.463	0.062
	A. thaliana	414	0.034	0.5	0.068
	B. napus	414	0.034	0.433	0.078
	G. hirsutum	414	0.04	0.384	0.104
	C. arabica	414	0.032	0.465	0.07
	O. europaea	414	0.022	0.575	0.038
	N. tabacum	414	0.03	0.436	0.069
	H. annuus	408	0.053	0.527	0.101
	P. ginseng	414	0.032	0.447	0.072
	S. indicum	414	0.034	0.479	0.072
rps12	V. vinifera	354	0.008	0.055	0.152
	M. indica	354	0.008	0.048	0.159
	G. max	354	0.008	0.201	0.039
	C. sativus	354	0.004	0.118	0.03
	R. communis	354	0.015	0.06	0.258
	A. thaliana	354	0.004	0.144	0.026
	B. napus	342	0.004	0.143	0.028
	G. hirsutum	354	0.016	0.046	0.352
	C. arabica	354	0.008	0.102	0.08
	O. europaea	354	0.012	0.105	0.112
	N. tabacum	354	0.004	0.079	0.049
	H. annuus	354	0.008	0.134	0.062
	P. ginseng	354	0.009	0.098	0.094
	S. indicum	354	0.02	0.091	0.223
rps14	V. vinifera	300	0.044	0.16	0.276
	M. indica	300	0.038	0.269	0.141
	G. max	300	0.034	0.274	0.122
	C. sativus	300	0.043	0.292	0.149
	R. communis	300	0.024	0.33	0.074
	A. thaliana	300	0.037	0.395	0.094
	B. napus	300	0.045	0.486	0.092
	G. hirsutum	300	0.031	0.281	0.11
	C. arabica	300	0.06	0.407	0.148
	O. europaea	300	0.024	0.237	0.102
	N. tabacum	300	0.041	0.232	0.176
	H. annuus	300	0.034	0.447	0.075
	P. ginseng	300	0.042	0.254	0.165
	S. indicum	300	0.029	0.252	0.114
rps15	V. vinifera	297	0.113	0.254	0.443
	M. indica	273	0.148	0.322	0.459
	G. max	270	0.119	0.819	0.146
	C. sativus	300	0.138	0.601	0.229
	R. communis	285	0.109	0.561	0.195
	A. thaliana	264	0.104	0.537	0.195
	B. napus	264	0.085	0.364	0.233
	G. hirsutum	297	0.136	0.357	0.382
	C. arabica	261	0.098	0.361	0.271
	O. europaea	294	0.107	0.368	0.29
	N. tabacum	261	0.057	0.463	0.123
	H. annuus	273	0.086	0.513	0.168
	P. ginseng	270	0.112	0.357	0.313
	S. indicum	276	0.099	0.48	0.207
rps16	V. vinifera	216	0.038	0.402	0.095
	M. indica	216	0.043	0.403	0.107
	G. max	201	0.05	0.797	0.063
	C. sativus	213	0.051	0.38	0.135
	R. communis	216	0.065	0.691	0.095
	A. thaliana	198	0.111	0.901	0.123
	B. napus	225	0.081	0.722	0.112
	G. hirsutum	219	0.063	0.688	0.092
	C. arabica	213	0.079	0.387	0.205
	O. europaea	216	0.05	0.426	0.117
	N. tabacum	216	0.054	0.434	0.124
	H. annuus	213	0.045	0.521	0.086
	P. ginseng	213	0.069	0.355	0.195
	S. indicum	201	0.055	0.542	0.101
rps18	V. vinifera	303	0.037	0.115	0.323
	M. indica	303	0.053	0.238	0.221
	G. max	300	0.087	0.326	0.268
	C. sativus	303	0.043	0.23	0.188
	R. communis	282	0.0869062	0.384549	0.225995
	A. thaliana	303	0.072	0.245	0.295
	B. napus	303	0.076	0.266	0.287
	G. hirsutum	303	0.04	0.17	0.237
	C. arabica	303	0.061	0.236	0.258
	O. europaea	303	0.043	0.095	0.45
	N. tabacum	303	0.068	0.144	0.474
	H. annuus	303	0.073	0.091	0.803
	P. ginseng	303	0.055	0.121	0.453
	S. indicum	303	0.044	0.144	0.304
rps19	V. vinifera	276	0.066	0.308	0.215
	M. indica	276	0.031	0.514	0.06
	G. max	276	0.029	0.723	0.04
	C. sativus	276	0.058	0.757	0.076
	R. communis	276	0.025	0.422	0.059
	A. thaliana	276	0.04	0.721	0.056
	B. napus	276	0.039	0.788	0.049
	G. hirsutum	276	0.045	3.326	0.014
	C. arabica	276	0.025	0.645	0.039
	O. europaea	276	0.036	0.361	0.099
	N. tabacum	276	0.025	0.521	0.048
	H. annuus	276	0.044	0.534	0.083
	P. ginseng	276	0.03	0.322	0.095
	S. indicum	276	0.032	0.458	0.069
rps2	V. vinifera	705	0.031	0.187	0.164
	M. indica	705	0.047	0.287	0.163
	G. max	705	0.064	0.438	0.146
	C. sativus	705	0.042	0.359	0.116
	R. communis	705	0.051	0.273	0.185
	A. thaliana	705	0.055	0.448	0.123
	B. napus	705	0.056	0.395	0.142
	G. hirsutum	705	0.05	0.319	0.156
	C. arabica	705	0.046	0.346	0.132
	O. europaea	705	0.044	0.272	0.161
	N. tabacum	705	0.045	0.306	0.148
	H. annuus	705	0.044	0.272	0.16
	P. ginseng	705	0.0461601	0.280437	0.164601
	S. indicum	705	0.051	0.289	0.175
rps3	V. vinifera	651	0.054	0.231	0.233
	M. indica	642	0.072	0.383	0.189
	G. max	639	0.106	0.639	0.166
	C. sativus	651	0.068	0.552	0.122
	R. communis	651	0.074	0.682	0.109
	A. thaliana	651	0.057	1.167	0.049
	B. napus	651	0.055	1.112	0.049
	G. hirsutum	651	0.058	0.455	0.128
	C. arabica	651	0.068	0.509	0.133
	O. europaea	651	0.052	0.251	0.209
	N. tabacum	651	0.054	0.388	0.139
	H. annuus	651	0.057	0.499	0.114
	P. ginseng	651	0.049	0.376	0.13
	S. indicum	651	0.05	0.262	0.192
rps4	V. vinifera	603	0.036	0.124	0.291
	M. indica	603	0.049	0.321	0.154
	G. max	603	0.072	0.411	0.174
	C. sativus	603	0.048	0.293	0.163
	R. communis	603	0.034	0.307	0.11
	A. thaliana	603	0.059	0.345	0.17
	B. napus	603	0.06	0.345	0.174
	G. hirsutum	603	0.045	0.244	0.186
	C. arabica	603	0.042	0.317	0.131
	O. europaea	603	0.031	0.2	0.155
	N. tabacum	603	0.043	0.198	0.216
	H. annuus	603	0.039	0.329	0.118
	P. ginseng	600	0.0343492	0.237777	0.144459
	S. indicum	603	0.037	0.279	0.131
rps7	V. vinifera	465	0.003	0.032	0.105
	M. indica	465	0.006	0.065	0.092
	G. max	465	0.006	0.118	0.048
	C. sativus	465	0.011	0.089	0.124
	R. communis	465	0.009	0.04	0.224
	A. thaliana	465	0.003	0.077	0.038
	B. napus	465	0.003	0.069	0.039
	G. hirsutum	465	0.003	0.032	0.105
	C. arabica	465	0.008	0.064	0.13
	O. europaea	465	0.009	0.067	0.127
	N. tabacum	465	0.009	0.064	0.14
	H. annuus	465	0.01	0.071	0.148
	P. ginseng	465	0.003	0.043	0.079
	S. indicum	465	0.009	0.067	0.127
rps8	V. vinifera	396	0.055	0.306	0.18
	M. indica	396	0.085	0.411	0.206
	G. max	396	0.077	0.997	0.077
	C. sativus	396	0.059	0.627	0.095
	R. communis	396	0.075	0.58	0.129
	A. thaliana	396	0.073	0.977	0.075
	B. napus	396	0.072	0.805	0.089
	G. hirsutum	396	0.071	0.392	0.181
	C. arabica	396	0.078	0.436	0.179
	O. europaea	396	0.076	0.396	0.192
	N. tabacum	396	0.056	0.396	0.141
	H. annuus	396	0.087	0.634	0.137
	P. ginseng	396	0.059	0.471	0.126
	S. indicum	396	0.065	0.504	0.129
ycf1	V. vinifera	5565	0.159	0.35	0.455
	M. indica	5439	0.219	0.507	0.433
	G. max	5157	0.324	0.818	0.396
	C. sativus	5136	0.305608	0.651353	0.469189
	R. communis	5244	0.21853	0.555963	0.393065
	A. thaliana	5298	0.286036	0.90378	0.316488
	B. napus	5241	0.287923	0.92062	0.312749
	G. hirsutum	5523	0.224	0.603	0.371
	C. arabica	5508	0.229	0.583	0.393
	O. europaea	5526	0.2	0.503	0.398
	N. tabacum	5592	0.213	0.576	0.37
	H. annuus	5010	0.317485	0.632831	0.501689
	P. ginseng	5487	0.223	0.449	0.496
	S. indicum	5226	0.21	0.531	0.396
ycf15	V. vinifera	150	0.886	1.363	0.65
	M. indica	162	0.827	1.48	0.558
	G. max	171	0.095	0.046	2.048
	C. sativus	174	0.82	1.546	0.53
	R. communis	174	0.798	1.699	0.47
	A. thaliana	174	0.797	1.671	0.477
	B. napus	174	0.808	1.665	0.486
	G. hirsutum	174	0.843	1.525	0.553
	C. arabica	174	0.076	0.066	1.152
	O. europaea	144	0.766	1.644	0.466
	N. tabacum	150	0.816	1.514	0.539
	H. annuus	171	0.06	0.042	1.447
	P. ginseng	174	0.944	1.161	0.813
	S. indicum	144	0.75	1.691	0.443
ycf2	V. vinifera	6840	0.025	0.043	0.595
	M. indica	6810	0.036	0.049	0.739
	G. max	6816	0.067	0.1	0.667
	C. sativus	5895	0.052	0.061	0.85
	R. communis	6831	0.04	0.06	0.664
	A. thaliana	6819	0.05	0.08	0.617
	B. napus	6831	0.052	0.076	0.68
	G. hirsutum	6828	0.035	0.058	0.599
	C. arabica	6819	0.044	0.08	0.557
	O. europaea	6777	0.034	0.054	0.628
	N. tabacum	6804	0.036	0.056	0.637
	H. annuus	6321	0.051	0.079	0.644
	P. ginseng	6231	0.034	0.054	0.631
	S. indicum	6186	0.042	0.059	0.709
ycf3	V. vinifera	504	0.003	0.222	0.012
	M. indica	504	0.018	0.282	0.063
	G. max	504	0.024	0.457	0.053
	C. sativus	501	0.013	0.249	0.052
	R. communis	504	0.01	0.324	0.031
	A. thaliana	504	0.026	0.366	0.071
	B. napus	504	0.026	0.376	0.069
	G. hirsutum	504	0.008	0.273	0.03
	C. arabica	501	0.013	0.245	0.053
	O. europaea	504	0.005	0.232	0.022
	N. tabacum	504	0.008	0.254	0.032
	H. annuus	504	0.005	0.278	0.018
	P. ginseng	504	0.005	0.242	0.021
	S. indicum	504	0.006	0.239	0.024
ycf4	V. vinifera	549	0.018	0.25	0.074
	M. indica	549	0.037	0.302	0.123
	G. max	-	-	-	-
	C. sativus	549	0.029	0.396	0.074
	R. communis	549	0.034	0.364	0.094
	A. thaliana	549	0.039	0.437	0.089
	B. napus	549	0.056	0.458	0.123
	G. hirsutum	549	0.033	0.351	0.094
	C. arabica	549	0.042	0.353	0.12
	O. europaea	549	0.036	0.218	0.166
	N. tabacum	549	0.034	0.303	0.112
	H. annuus	549	0.049	0.317	0.156
	P. ginseng	549	0.047	0.262	0.178
	S. indicum	543	0.067	0.251	0.266
Note: All of the 77 gene were re-annotated using DOGMA services; - indicates that no such gene exists in the species, or the gene cannot be estimated through MA method; * indicates the Ka/Ks values larger than 2, which could not be believed due to their low Ks values.
